# Supplementary material for: Pre-Grafting Exposure to Root-Promoting Compounds Improves Top-Grafting Performance of Citrus Trees
Source: Plants (Basel). 2024 Nov 10;13(22):3159. doi: 10.3390/plants13223159 (PMC11597673; doi:10.3390/plants13223159)
Supplement: Supplementary file 1 [file plants-13-03159-s001.zip]

Archive with 2 entries (2 files):
- Supplemental Figures.pdf
- Thumbs.db
